# Supplementary material for: Pre-therapeutic efficacy of the CDK inhibitor dinaciclib in medulloblastoma cells
Source: Sci Rep. 2021 Mar 8;11:5374. doi: 10.1038/s41598-021-84082-3 (PMC7940474; doi:10.1038/s41598-021-84082-3)
Supplement: Supplementary file 1 — Supplementary Table S1. [file 41598_2021_84082_MOESM1_ESM.xlsx]

## Sheet: NT vs DINA PC FC 1.2
								filter p-value 0.05	Upregulated
									Downregulated
GeneName	logFC	AveExpr	t	P.Value	adj.P.Val	B	FC
TLN2	0.449596	7.71048	-5.33268	7.18455e-05	0.0919696	1.63971	1.36566
ZFAT	0.441294	11.4069	-5.79887	2.93173e-05	0.0532235	2.37634	1.35782
XIRP2	0.422472	8.98468	-5.12921	0.000107169	0.0919696	1.30684	1.34022
MLLT11	0.407114	9.87846	-5.14833	0.000103195	0.0919696	1.3384	1.32603
ANXA2	0.403284	8.37728	-3.92749	0.00124246	0.225561	-0.776293	1.32251
CCDC15	0.401571	7.14882	-5.03983	0.000127956	0.0919696	1.15852	1.32095
HTRA1	0.400728	9.52554	-5.03082	0.000130269	0.0919696	1.1435	1.32017
AANAT	0.398645	8.25717	-4.38556	0.000480953	0.165188	0.0378279	1.31827
CYP2W1	0.397578	7.31644	-3.25007	0.00512473	0.313102	-1.9996	1.31729
ATF7IP2	0.390792	8.39814	-4.20198	0.000702361	0.181187	-0.286153	1.31111
ALDH7A1	0.38767	9.81266	-4.06062	0.00094168	0.196666	-0.53783	1.30828
RBM14	0.381627	9.44175	-4.66933	0.000269379	0.131664	0.531005	1.30281
RTP1	0.357959	8.81593	-4.62385	0.000295453	0.13906	0.452644	1.28161
TUBB2B	0.354194	8.60563	-3.73394	0.00186164	0.240748	-1.1249	1.27827
MICALCL	0.352821	6.82205	-3.93022	0.00123541	0.225561	-0.771391	1.27706
RASSF2	0.3523	9.14724	-3.75583	0.00177831	0.240412	-1.08539	1.27659
SFI1	0.342568	8.46947	-3.73041	0.00187544	0.240748	-1.13128	1.26801
SLC9A7	0.341601	7.04361	-4.369	0.000497609	0.166411	0.00875415	1.26716
KCNF1	0.33989	9.35109	-4.26029	0.000622587	0.181168	-0.182866	1.26566
BOC	0.33587	8.17751	-3.85462	0.00144656	0.240412	-0.907328	1.26214
ATM	0.334672	7.4522	-3.80145	0.00161652	0.240412	-1.00311	1.26109
BAALC	0.334523	6.55128	-4.29465	0.000579959	0.177978	-0.122163	1.26096
EXD3	0.332554	6.78265	-3.66095	0.0021689	0.252866	-1.25678	1.25924
VARS	0.32988	9.69005	-4.23515	0.000655786	0.181168	-0.227358	1.25691
PRELID2	0.327645	8.37733	-3.72761	0.00188644	0.240748	-1.13633	1.25496
LPCAT3	0.327394	8.60789	-4.0463	0.000970126	0.196666	-0.56341	1.25475
MAP3K7CL	0.325404	6.7304	-4.23892	0.000650697	0.181168	-0.220684	1.25302
EHD3	0.324244	7.37862	-3.53042	0.00285069	0.264523	-1.49288	1.25201
SHC1	0.321391	9.42095	-4.17642	0.000740533	0.181187	-0.331529	1.24953
MFAP3L	0.316507	7.40353	-3.38024	0.00390393	0.288128	-1.76457	1.24531
ATP5D	0.315223	8.95431	-3.57958	0.00257181	0.259404	-1.40394	1.2442
GNB3	0.314193	9.54571	-3.8466	0.00147098	0.240412	-0.921759	1.24332
ATP1B1	0.311511	8.66372	-3.82265	0.00154647	0.240412	-0.964901	1.24101
MSRB2	0.311262	8.77331	-3.81073	0.00158549	0.240412	-0.986387	1.24079
LGALS3	0.310316	7.60717	-3.76568	0.00174206	0.240412	-1.06762	1.23998
ALG10B	0.309695	7.58041	-3.43182	0.00350444	0.281347	-1.67129	1.23945
USB1	0.307796	8.85048	-3.40865	0.00367854	0.281347	-1.71318	1.23782
DGAT1	0.306575	7.47644	-3.34689	0.00418599	0.298451	-1.82484	1.23677
RAB26	0.306289	8.03258	-3.55304	0.00271879	0.263743	-1.45195	1.23652
ZDHHC15	0.306264	7.03094	-3.51155	0.00296557	0.264523	-1.52702	1.2365
RMI2	0.306239	8.5631	-3.75991	0.00176322	0.240412	-1.07804	1.23648
PDE6H	0.30494	8.08931	-3.48647	0.00312553	0.26778	-1.57241	1.23537
KRBOX1	0.303991	8.94368	-3.88659	0.00135315	0.23556	-0.849802	1.23456
TUBB2A	0.301518	8.75085	-3.70321	0.0019853	0.242212	-1.18041	1.23244
MARK4	0.300627	7.3516	-3.3225	0.00440504	0.301189	-1.8689	1.23168
COMMD3	0.300383	10.4246	-3.98411	0.00110417	0.212602	-0.674715	1.23147
PRKCH	0.298478	6.72803	-3.5225	0.00289838	0.264523	-1.50722	1.22985
CYLD	0.297125	7.65634	-3.58286	0.00255417	0.259404	-1.39799	1.22869
VARS2	0.297062	7.99886	-3.69729	0.00201004	0.242212	-1.19111	1.22864
TAC4	0.295574	8.16725	-2.91192	0.0103439	0.349053	-2.60486	1.22737
ARHGAP26	0.294451	9.77559	-3.51974	0.00291518	0.264523	-1.51221	1.22642
BAD	0.293753	8.17282	-3.77723	0.0017005	0.240412	-1.04679	1.22583
RTKN	0.292891	7.30248	-3.88807	0.00134899	0.23556	-0.847148	1.22509
ZFYVE26	0.290235	7.10042	-3.72559	0.00189446	0.240748	-1.13999	1.22284
WDR76	0.28918	8.57105	-3.25505	0.00507165	0.312867	-1.99061	1.22195
RGS7BP	0.288713	6.57037	-3.75624	0.00177679	0.240412	-1.08465	1.22155
TMEM120A	0.288699	8.36143	-3.81428	0.00157375	0.240412	-0.979979	1.22154
PHKB	0.288625	8.77193	-3.41857	0.00360297	0.281347	-1.69525	1.22148
STAG3	0.288467	7.34817	-3.06778	0.00749136	0.329412	-2.32717	1.22134
PDK1	0.286958	8.37629	-3.40325	0.00372036	0.281419	-1.72295	1.22006
ZNF695	0.285987	8.13385	-3.31277	0.00449555	0.301189	-1.88647	1.21924
RHBDD2	0.285906	8.03686	-3.7797	0.00169174	0.240412	-1.04233	1.21918
GUCA1C	0.285882	9.92644	-3.11334	0.00681452	0.322145	-2.24553	1.21916
HIST1H2BN	0.28577	7.34821	-3.01175	0.00841491	0.338082	-2.42731	1.21906
RRAGC	0.284543	7.56267	-3.81788	0.00156196	0.240412	-0.973493	1.21802
CLDN11	0.284315	7.26921	-3.34217	0.0042275	0.298462	-1.83336	1.21783
TNC	0.284119	6.53899	-3.1929	0.00577401	0.313371	-2.10259	1.21767
HPS3	0.282429	7.58279	-3.57954	0.00257199	0.259404	-1.404	1.21624
C3orf67	0.281652	6.7216	-3.61954	0.00236535	0.258416	-1.33166	1.21559
LNP1	0.281574	7.05787	-3.42327	0.00356774	0.281347	-1.68675	1.21552
ERAP2	0.281134	7.17399	-3.59258	0.00250273	0.258575	-1.38042	1.21515
KRT80	0.278846	6.92578	-2.78726	0.0133648	0.365652	-2.82471	1.21322
ACSL1	0.278839	7.67563	-3.35339	0.00412942	0.296478	-1.81308	1.21322
RBFA	0.277012	8.5931	-3.34485	0.00420386	0.298451	-1.82852	1.21168
PLPPR4	0.276489	8.87874	-3.21346	0.0055316	0.313371	-2.06557	1.21124
DPYSL2	0.274376	8.65287	-3.60008	0.00246373	0.258575	-1.36685	1.20947
ATXN10	0.274259	11.0242	-3.64577	0.00223893	0.254038	-1.28422	1.20937
CREM	0.272367	7.88656	-3.17081	0.00604609	0.314392	-2.14232	1.20779
TCEA2	0.272054	7.46268	-3.40623	0.00369727	0.281347	-1.71757	1.20753
TEAD2	0.271951	9.30247	-3.61358	0.00239504	0.258416	-1.34243	1.20744
ACCS	0.270976	7.0351	-3.38173	0.00389172	0.288128	-1.76186	1.20662
MYC	0.270924	8.82816	-2.69734	0.0160582	0.386528	-2.98175	1.20658
C1S	0.270889	7.1756	-2.73682	0.0148168	0.378856	-2.91298	1.20655
DTX3L	0.270594	8.38747	-3.13122	0.00656569	0.3202	-2.21345	1.2063
CASP9	0.269291	6.7737	-3.19434	0.00575667	0.313371	-2.09999	1.20522
ZNF341	0.268649	6.91891	-2.80471	0.0128955	0.360166	-2.79408	1.20468
NEIL2	0.26842	8.98982	-3.1011	0.00699023	0.324308	-2.26749	1.20449
MLF1	0.267324	8.25102	-3.39567	0.00377984	0.284226	-1.73666	1.20357
COX16	0.266884	7.319	-3.15428	0.00625792	0.316835	-2.17204	1.20321
IKZF2	0.265886	6.72894	-3.55937	0.00268296	0.263743	-1.44049	1.20237
STS	0.264837	7.80644	-3.01045	0.00843745	0.338082	-2.42962	1.2015
GPR137B	0.263105	7.87196	-3.28879	0.00472653	0.306263	-1.92975	1.20006
B9D1	-0.30603	7.10622	4.04391	0.000974974	0.196666	-0.567695	0.808865
HILPDA	-0.306946	9.65069	3.87864	0.00137579	0.236263	-0.864096	0.808351
WDR5B	-0.307157	6.96358	3.48112	0.00316076	0.26778	-1.5821	0.808233
ORMDL2	-0.307721	8.72835	3.92812	0.00124084	0.225561	-0.775165	0.807917
ZBTB49	-0.309727	6.80315	3.69775	0.00200809	0.242212	-1.19027	0.806794
TKT	-0.309859	10.9338	3.84102	0.00148822	0.240412	-0.931802	0.806721
IKZF5	-0.310612	7.9732	3.50072	0.00303362	0.264523	-1.54662	0.8063
SNX5	-0.311206	10.7598	4.1379	0.000802067	0.185321	-0.400011	0.805968
POLR2E	-0.314083	11.7746	3.90279	0.00130818	0.234145	-0.820682	0.804362
APOA1BP	-0.315191	9.85608	4.20403	0.000699383	0.181187	-0.28251	0.803745
IL32	-0.316811	8.20535	3.00052	0.00861294	0.338082	-2.44734	0.802842
NIPSNAP1	-0.319273	9.15793	4.16465	0.000758802	0.181187	-0.352433	0.801474
SCAF1	-0.319878	7.13942	3.51568	0.00294005	0.264523	-1.51955	0.801138
MRPL17	-0.320048	9.53371	4.19424	0.000713696	0.181187	-0.299878	0.801043
FCGR2A	-0.3208	6.68623	4.09392	0.000878724	0.192531	-0.478381	0.800626
MRPL39	-0.327484	7.67963	2.76873	0.0138816	0.365735	-2.8572	0.796925
CCDC181	-0.328856	9.83973	3.01151	0.00841898	0.338082	-2.42773	0.796167
APEX1	-0.33131	9.20697	3.452	0.00335944	0.280867	-1.63477	0.794814
OSBPL5	-0.331506	7.37998	4.09443	0.000877791	0.192531	-0.477468	0.794706
RAB24	-0.33903	6.67406	3.51316	0.00295564	0.264523	-1.52412	0.790573
APH1A	-0.3423	12.6315	4.2878	0.000588218	0.177978	-0.134261	0.788783
MIF	-0.34262	7.85624	3.65435	0.00219905	0.254038	-1.2687	0.788608
C19orf48	-0.344041	8.55044	4.01015	0.0010459	0.204481	-0.628076	0.787832
HPCA	-0.344119	6.60672	3.64001	0.00226611	0.254847	-1.29464	0.787789
BCCIP	-0.34555	10.0341	3.60112	0.00245834	0.258575	-1.36496	0.787008
SNAI1	-0.345765	8.30805	4.24697	0.000639966	0.181168	-0.206441	0.786891
TRAPPC2P1	-0.351201	7.1543	4.40978	0.00045761	0.162364	0.0802953	0.783931
EML2	-0.353908	9.28415	4.43189	0.00043731	0.162364	0.119005	0.782462
PYCRL	-0.354571	7.83001	4.19393	0.00071416	0.181187	-0.300435	0.782102
GABPA	-0.360882	7.65264	4.75826	0.000224993	0.119068	0.683424	0.778688
HMGB2	-0.36131	11.0217	3.31452	0.0044791	0.301189	-1.8833	0.778457
C14orf169	-0.362229	8.89868	4.01491	0.0010356	0.204481	-0.619566	0.777961
ZSCAN25	-0.364094	7.15613	3.77313	0.00171513	0.240412	-1.05418	0.776957
WDR13	-0.365559	7.99009	4.75537	0.00022631	0.119068	0.678491	0.776168
SLC1A7	-0.383425	10.56	4.82116	0.000198191	0.114482	0.790562	0.766616
HSPB8	-0.389794	7.52284	2.59261	0.0198551	0.397058	-3.16268	0.763238
SLC7A5	-0.390114	11.2631	4.41123	0.000456244	0.162364	0.0828466	0.76307
SYMPK	-0.399709	9.54622	5.19399	9.43055e-05	0.0919696	1.41354	0.758011
TMEM141	-0.402497	8.4472	5.28845	7.83359e-05	0.0919696	1.56792	0.756548
MSTO1	-0.405367	8.45868	4.92099	0.000162197	0.10306	0.959423	0.755044
SLC25A11	-0.410823	9.05724	4.94852	0.000153503	0.10267	1.00575	0.752194
TLCD1	-0.413446	8.49006	4.86493	0.000181495	0.10983	0.864772	0.750828
CSNK1G1	-0.42003	8.35158	4.73834	0.000234239	0.119068	0.649367	0.747409
BCAS4	-0.421254	7.48111	5.16303	0.000100244	0.0919696	1.36262	0.746775
BAX	-0.438649	8.3899	5.05805	0.000123405	0.0919696	1.18885	0.737825
IQCK	-0.451872	7.60764	5.9231	2.32004e-05	0.0522378	2.56632	0.731094
IER3	-0.463062	11.5413	4.10209	0.000863939	0.192531	-0.463808	0.725445
JMJD4	-0.507284	8.94087	6.31083	1.13288e-05	0.0479886	3.14169	0.703546
NDUFAF3	-0.511647	9.76695	6.51802	7.78918e-06	0.0479886	3.43822	0.701421
METTL1	-0.521788	9.00224	5.89052	2.46637e-05	0.0522378	2.51676	0.696508
