# Supplementary material for: Pre-therapeutic efficacy of the CDK inhibitor dinaciclib in medulloblastoma cells
Source: Sci Rep. 2021 Mar 8;11:5374. doi: 10.1038/s41598-021-84082-3 (PMC7940474; doi:10.1038/s41598-021-84082-3)
Supplement: Supplementary file 2 — Supplementary Table S2. [file 41598_2021_84082_MOESM2_ESM.xlsx]

## Sheet: Foglio1
List of antibodies
Target	Provider	Catalog number	Dilution
PARP	Cell Signaling	#9532	1:500
MYC	Abcam	#Ab32072	1:1000
GAPDH	EMD Millipore	#Ab2302	1:10.000
CDK1	Cell Signaling	#9116	1:500
CDK2	Cell Signaling	#2546	1:500
CDK5	Cell Signaling	#12134	1:500
CDK9	Cell Signaling	#2316	1:500
MCL-1	Santa Cruz	sc-12756	1:200
Actin	Santa Cruz	sc-47778	1:10.000
Rb	Cell Signaling	#9313	1:500
p-Rb	Cell Signaling	#8516	1:500
RNA polymerase II	Abcam	#ab140509	1:1000
p-RNA polymerase II (Ser 2)	Abcam	#ab193468	1:1000
Tubulin	Cell Signaling	#2125	1:5000
BCL2	Santa Cruz	#sc-7382	1:500
BCLXL	Cell Signaling	#2764	1:500
BAX	Cell Signaling	#5023	1:500
Vinculin	Cell Signaling	#4650	1:5000
RT-qPCR primers
β-Actin FW	5'-	TGACATTAAGGAGAAGCTGTGCTAC	-3'
β-Actin REV	5'-	GAGTTGAAGGTAGTTTCGTGGATG	-3'
BAX_FW	5'-	GTCACTGAAGCGACTGATGT	-3'
BAX_REV	5'-	CTTCTTCCAGATGGTGAGTGAG	-3'
CASP9_FW	5'-	GTCGAAGCCAACCCTAGAAA	-3'
CASP9_REV	5'-	CACCAAATCCTCCAGAACCA	-3'
